# Supplementary material for: The Construction of a Standard Karyotype of Intermediate Wheatgrass and Its Potential Progenitor Species
Source: Plants (Basel). 2025 Jan 12;14(2):196. doi: 10.3390/plants14020196 (PMC11769444; doi:10.3390/plants14020196)
Supplement: Supplementary file 1 [file plants-14-00196-s001.zip]

Archive with 1 entries (1 files):
- plants-3393332-supplementary.pdf
